# Supplementary material for: Accurate single nucleotide variant detection in viral populations by combining probabilistic clustering with a statistical test of strand bias
Source: BMC Genomics. 2013 Jul 24;14:501. doi: 10.1186/1471-2164-14-501 (PMC3848937; doi:10.1186/1471-2164-14-501)
Supplement: Additional file 1 — Tab delimited list of true SNVs for HCV haplotypes. Format: Position \t Reference nucleotide \t Variant nucleotide \t Frequency run 1 \t Frequency run 2. To facilitate analysis with supplied reference sequences and alignments, position is given with respect to the start of the vector; subtract 222 to get position with respect to the HCV fragment. Frequencies are calculated based on the estimated true frequency of haplotypes (Table 1). [file 1471-2164-14-501-S1.txt]

Pos:	Ref:	Var:	Freq1:	Freq2:
293	G	A	0.120	0.120
556	T	C	0.250	0.243
653	G	A	0.259	0.246
806	G	A	0.259	0.246
883	T	C	0.259	0.246
1022	T	C	0.120	0.120
1023	C	T	0.630	0.637
1142	C	T	0.630	0.637
1146	T	A	0.630	0.637
1147	A	T	0.630	0.637
1156	A	G	0.630	0.637
1157	C	A	0.630	0.637
1178	C	T	0.120	0.120
1191	A	T	0.371	0.392
1191	A	G	0.259	0.246
1253	T	C	0.750	0.757
1305	A	G	0.371	0.392
1409	T	C	0.250	0.243
1429	T	C	0.120	0.120
1451	G	A	0.750	0.757
1461	A	G	0.371	0.392
1487	C	T	0.379	0.366
1492	C	T	0.250	0.243
1694	C	T	0.250	0.243
1725	G	A	0.371	0.392
1868	G	A	0.371	0.392
1869	G	A	0.250	0.243
1946	T	C	0.371	0.392
2034	T	C	0.250	0.243
2099	C	T	0.120	0.120
2300	G	A	0.120	0.120
2318	A	G	0.250	0.243
2375	A	G	0.371	0.392
2389	T	C	0.120	0.120
2470	T	C	0.250	0.243
2483	C	T	0.120	0.120
2501	C	T	0.120	0.120
2524	T	C	0.250	0.243
