# Supplementary material for: Accurate single nucleotide variant detection in viral populations by combining probabilistic clustering with a statistical test of strand bias
Source: BMC Genomics. 2013 Jul 24;14:501. doi: 10.1186/1471-2164-14-501 (PMC3848937; doi:10.1186/1471-2164-14-501)
Supplement: Additional file 2 — Tab delimited list of true SNVs for HIV haplotypes. Format: Position \t Reference nucleotide \t Variant nucleotide \t Frequency. Frequencies are calculated based on the estimated true frequency of haplotypes (Table 2). [file 1471-2164-14-501-S2.txt]

Pos:	Ref:	Var:	Freq:
243	T	A	0.008
244	G	A	0.002
254	T	A	0.338
257	G	A	0.004
261	A	G	0.395
270	G	A	0.338
273	T	C	0.055
274	C	G	0.055
276	G	A	0.122
277	A	C	0.568
279	T	A	0.002
282	T	C	0.502
285	C	T	0.714
288	T	A	0.002
291	A	G	0.002
299	C	T	0.004
300	C	A	0.004
300	C	T	0.338
303	T	A	0.376
306	C	T	1.000
314	A	G	0.008
315	G	A	0.878
315	G	C	0.122
333	A	G	0.005
334	A	G	0.376
339	A	G	0.055
350	G	A	0.122
356	A	G	0.002
357	A	G	0.055
358	G	A	0.091
360	T	C	0.122
363	A	G	0.002
373	T	C	0.376
381	A	G	0.122
384	A	G	0.091
388	A	G	0.008
393	A	G	0.002
397	T	C	0.122
400	G	A	0.008
408	T	C	0.002
411	T	C	0.002
414	A	T	0.055
417	G	A	0.624
422	A	G	0.002
424	A	G	0.338
429	A	G	0.055
432	G	A	0.508
435	A	G	0.122
447	T	C	0.008
450	G	A	0.055
456	A	G	0.004
465	C	T	0.095
475	G	A	0.059
476	T	C	0.002
480	T	C	0.376
483	C	T	0.126
492	A	G	0.467
493	A	G	0.338
495	A	G	0.006
498	C	T	0.177
499	A	G	0.055
501	T	G	0.055
513	A	G	0.002
522	A	G	0.055
525	T	C	0.091
528	C	T	0.341
529	A	C	0.091
534	A	G	0.126
540	T	C	0.008
543	G	A	0.515
545	G	A	0.004
552	A	G	0.091
555	C	T	0.005
570	A	G	0.432
576	A	G	0.002
582	A	C	0.055
585	T	A	0.002
585	T	C	0.338
587	C	A	0.338
587	C	T	0.004
588	C	T	0.460
588	C	G	0.376
589	G	T	0.004
594	G	A	0.376
595	T	C	0.002
609	A	G	0.004
613	G	A	0.055
621	A	G	0.122
624	G	A	0.377
629	T	C	0.008
630	G	A	0.008
639	A	G	0.055
643	T	C	0.122
654	C	T	0.004
655	T	C	0.099
661	G	A	0.943
663	A	G	0.384
664	G	A	0.008
666	C	A	0.929
666	C	G	0.002
669	C	T	0.002
672	G	A	0.002
678	T	C	0.467
681	T	C	0.002
687	T	C	0.055
690	C	A	0.091
690	C	T	0.338
693	A	C	0.122
696	T	C	0.091
699	T	C	0.002
700	A	G	0.429
701	T	C	0.002
703	A	G	0.008
704	A	G	0.338
711	G	A	0.376
714	A	G	0.002
717	A	G	0.002
720	G	A	0.057
723	T	C	0.376
726	A	G	0.008
738	T	C	0.002
741	G	A	0.004
750	G	A	0.430
754	T	C	0.055
771	A	G	0.004
777	C	T	0.012
780	A	G	0.340
781	A	T	0.475
782	G	A	0.008
783	T	C	0.002
787	A	T	0.008
795	A	G	0.338
804	G	T	0.091
809	T	A	0.008
816	A	C	0.002
816	A	G	0.002
821	A	G	0.055
822	T	C	0.213
825	A	G	0.122
826	G	A	0.338
828	C	A	0.106
828	C	T	0.004
831	A	G	0.122
834	T	C	0.093
837	C	A	0.338
839	A	G	0.091
840	T	C	0.122
843	A	G	0.055
846	C	T	0.376
852	T	C	0.338
855	T	C	0.055
858	G	A	0.005
873	C	T	0.122
884	G	A	0.338
885	G	A	0.093
886	C	A	0.338
887	A	T	0.091
888	G	A	0.390
894	A	G	0.122
895	A	G	0.099
896	C	T	0.177
900	A	G	0.338
906	G	A	0.393
909	G	A	1.000
912	G	A	0.002
913	A	G	0.376
915	A	G	0.055
916	C	A	0.008
916	C	G	0.933
917	A	C	0.008
918	A	T	0.122
918	A	G	0.393
927	G	A	0.384
928	A	C	0.055
929	G	A	0.874
936	A	G	0.460
937	C	T	0.996
939	T	C	0.128
940	A	G	0.091
941	C	A	0.091
951	C	T	0.091
960	T	C	0.002
972	T	C	0.004
975	A	C	0.002
977	T	C	0.002
978	C	T	0.384
981	T	G	0.004
990	T	C	0.002
